# Supplementary material for: Diabetes increases the risk of heart failure in myocarditis: a propensity-matched nationwide database analysis
Source: ESC Heart Fail. 2026 Feb 23;13(3):xvag064. doi: 10.1093/eschf/xvag064 (PMC13244792; doi:10.1093/eschf/xvag064)
Supplement: xvag064_Supplementary_Data [file xvag064_supplementary_data.zip]

Archive with 2 entries (2 files):
- Supplementary Figure 1_revised.pptx
- Supplementary Tables_revised_clean.docx
